# Supplementary material for: Simultaneously Inhibiting BCL2 and MCL1 Is a Therapeutic Option for Patients with Advanced Melanoma
Source: Cancers (Basel). 2020 Aug 5;12(8):2182. doi: 10.3390/cancers12082182 (PMC7464298; doi:10.3390/cancers12082182)
Supplement: Supplementary file 1 [file cancers-12-02182-s001.zip]

Archive with 3 entries (2 files):
- supplementary-author proofed-update/
- supplementary-author proofed-update/Supplemental Materials-2020-8-3-NM.docx
- supplementary-author proofed-update/Supplemental_Table_1 and 2.xlsx
