# Supplementary material for: Simultaneously Inhibiting BCL2 and MCL1 Is a Therapeutic Option for Patients with Advanced Melanoma
Source: Cancers (Basel). 2020 Aug 5;12(8):2182. doi: 10.3390/cancers12082182 (PMC7464298; doi:10.3390/cancers12082182)
Supplement: Supplementary file 1 [file cancers-12-02182-s001.zip › supplementary-author proofed-update/Supplemental_Table_1 and 2.xlsx]

## Sheet: Supplemental Table 1
Supplemental table 1: comparison of the mRNA expression from the TCGA cutaneous melanoma data set. Multiple t-test for false discovery rates (FDR). Two-stage linear step-up procedure of Benjamini, Krieger and Yekutieli, with Q = 2.5%. Each row was analyzed individually, without assuming a consistent SD.
Entrez gene name | ID number	P value	Mean of BRAF Mutants	Mean of BRAF wildtype	SE of difference	q value
TFAP2A |7020	5e-06	4034	7340	707.4	0.000319
CHUK|1147	1.7e-05	405.8	512.1	24.16	0.000757
BNIP1|662	2e-05	189.3	156.4	7.548	0.000757
BCL2|596	0.000108	774.9	1231	115.8	0.003425
BOK|666	0.000151	354.1	662.2	79.94	0.004091
CASP8|841	0.000315	560.1	441.4	32.46	0.007458
CREBBP|1387	0.000357	2261	2652	108	0.007524
BAK1|578	0.000447	745.7	891.7	41	0.008477
CASP4|837	0.000638	1229	978.1	72.43	0.011001
CASP9|842	0.000847	418	324.1	27.78	0.013389
TIMP2|7077	0.001306	23772	31248	2297	0.019044
JUN|3725	0.001925	1699	2502	255.9	0.02287
NEDD9|4739	0.001925	1537	2013	151.7	0.02287
KRT18|3875	0.00193	982.2	554.6	136.3	0.02287
ROCK1|6093	0.003026	1118	1356	79.55	0.033404
SC5DL|6309	0.003171	951.3	712.1	80.2	0.033404
PDCD4|27250	0.004013	1795	2770	335.3	0.040048
BBC3|27113	0.004722	322.2	419.5	34.11	0.044766
NEFH|4744	0.005512	177.7	534.8	127.5	0.048808
ATF3|467	0.005663	261.3	404.6	51.29	0.048808
DNAJC3|5611	0.006404	2179	1804	136.6	0.052796
CASP7|840	0.007865	386.4	461.8	28.11	0.062139
SLC20A1|6574	0.008974	5650	3182	936.5	0.064274
CTNNB1|1499	0.009525	17333	21183	1472	0.064274
FEZ1|9638	0.009613	645.8	343.7	115.7	0.064274
DAP|1611	0.009672	3640	3059	222.6	0.064274
PAX3|5077	0.00983	1276	1709	166.4	0.064274
GSN|2934	0.010398	16677	13129	1373	0.065724
CASP10|843	0.011551	245.9	192.4	21.01	0.070654
BCAP31|10134	0.014906	7908	6722	483.4	0.083927
IFITM3|10410	0.015177	12256	9250	1229	0.083927
ADD1|118	0.015271	5234	5797	230.1	0.083927
FAS|355	0.015491	287.4	218.3	28.34	0.083927
GSDMD|79792	0.019508	1710	1427	120.5	0.102351
ANKH|56172	0.019971	2398	1449	404.6	0.102351
BMF|90427	0.022535	711.4	951.5	104.6	0.112453
CASP1|834	0.025331	1024	743.4	124.8	0.123163
TRIB2|28951	0.031541	6323	7448	519.7	0.149526
RHOB|388	0.037105	2733	3355	296.8	0.171613
CDK2|1017	0.03941	6875	8720	890.6	0.17793
CASP2|835	0.040949	1667	1522	70.1	0.18058
PSEN2|5664	0.049473	1550	1926	190.4	0.213211
LEF1|51176	0.054151	2836	2269	292.9	0.228187
TNFRSF12A|51330	0.060939	1231	912.5	169.1	0.245083
CD44|960	0.062143	22179	26477	2293	0.245083
BIK|638	0.063219	24.81	38.37	7.264	0.245083
CAV1|857	0.063331	5810	4825	527.7	0.245083
DAP3|7818	0.065565	2368	2586	117.8	0.248654
C22orf29|79680	0.068013	646	726.7	43.99	0.250521
BCL10|8915	0.068699	324.6	359.9	19.29	0.250521
DFFA|1676	0.074948	684	754.4	39.39	0.266
BAD|572	0.076194	886.9	778.5	60.86	0.266
TRIB1|10221	0.077152	3404	2934	264.9	0.266
ERBB2|2064	0.080252	1370	1634	150.2	0.271746
LMNA|4000	0.083042	18900	21786	1658	0.276259
IER3|8870	0.089017	3065	2310	442.1	0.291031
ISG20|3669	0.090636	938.5	622.7	185.9	0.291302
PMAIP1|5366	0.092371	273.3	219.9	31.58	0.29193
YY1|7528	0.095523	904.4	972.9	40.9	0.296943
TGFB2|7042	0.102032	163.3	258.8	58.18	0.312062
GPX1|2876	0.113323	6664	5672	624	0.337643
SOD1|6647	0.113957	3865	3477	245.1	0.337643
HGF|3082	0.118716	297.1	40.72	163.7	0.346331
CD69|969	0.12314	74.89	122.8	30.96	0.353795
WEE1|7465	0.127402	611.3	672.2	39.79	0.359387
SOD2|6648	0.128877	4278	3641	418.3	0.359387
CASP6|839	0.147356	161.8	148.8	8.947	0.404963
LPPR4|9890	0.151237	171.5	437.9	185	0.40969
NFKB1|4790	0.156664	1390	1282	75.6	0.414573
PPP2R5B|5526	0.157412	535	489.7	31.89	0.414573
MADD|8567	0.162059	1778	1668	78.37	0.420965
CLU|1191	0.164312	2269	4110	1320	0.42105
PPT1|5538	0.169955	4777	5136	260.4	0.429704
NFKB2|4791	0.181915	1334	1481	109.7	0.453889
TXNIP|10628	0.188993	6016	6800	594.7	0.465425
FASLG|356	0.193341	64.41	49.07	11.75	0.470029
TSPO|706	0.205676	4343	3810	420.3	0.493687
TAP1|6890	0.212716	6556	7623	854.6	0.500966
SPTAN1|6709	0.218323	8380	8942	455	0.500966
BCL2L11|10018	0.219112	605.4	548	46.53	0.500966
BNIP3|664	0.219276	693.2	772.3	64.2	0.500966
BCL2L1|598	0.223534	2950	2678	223.1	0.504614
DCN|1634	0.234748	3048	2411	535.1	0.523694
CD14|929	0.239943	2755	2314	374.3	0.529061
TNFSF10|8743	0.250463	556.1	473.9	71.32	0.54449
SAT1|6303	0.252683	6398	5805	517.1	0.54449
BTG2|7832	0.256095	945	1107	142.5	0.545641
TGFBR2|7048	0.267307	2631	2932	270.8	0.563201
PEA15|8682	0.29085	5940	6291	331.2	0.594987
CCNA1|8900	0.291482	21.14	32.47	10.72	0.594987
F2|2147	0.291807	0.2884	0.1595	0.122	0.594987
DIRAS3|9077	0.298377	45.8	18.45	26.24	0.601912
HSPB1|3315	0.301874	14363	12268	2025	0.602161
PLCB2|5330	0.304852	528	598.9	68.91	0.602161
TRIB3|57761	0.308531	1701	1509	188.9	0.603145
MGMT|4255	0.315285	227.1	262.3	34.97	0.610061
AVPR1A|552	0.32016	33.85	23.78	10.11	0.613236
TOP2A|7153	0.326772	2311	2504	196.5	0.61867
BAX|581	0.329522	1447	1353	96.47	0.61867
PDGFRB|5159	0.335622	2062	1776	297.4	0.623945
LUM|4060	0.350325	3065	2566	533.1	0.644955
RNASEL|6041	0.357891	360	382.6	24.58	0.649096
BID|637	0.362321	483.8	452.3	34.55	0.649096
RB1|5077	0.362843	1370	1457	96.3	0.649096
PAK1|5058	0.379181	1002	1173	194	0.655419
RELA|5970	0.380194	2376	2484	122.8	0.655419
EREG|2069	0.380881	112.5	39.12	83.55	0.655419
ENO2|2026	0.382403	3353	3008	393.7	0.655419
IL18|3606	0.38366	205.8	177.7	32.26	0.655419
MITF|4286	0.393957	5934	6429	580.1	0.667001
EBP|10682	0.40234	778.4	720	69.59	0.6696
SATB1|6304	0.403836	697.4	627.3	83.91	0.6696
LGALS3|3958	0.406085	12129	10867	1516	0.6696
GSK3B|2932	0.416558	1739	1807	83.7	0.676919
EGR3|1960	0.420823	601.9	695	115.5	0.676919
AIFM3|150209	0.424406	28.79	25	4.734	0.676919
HMOX1|3162	0.432529	1773	2160	492.8	0.676919
IRF4|3662	0.434703	2297	2491	246.8	0.676919
CD38|952	0.438232	195.7	169	34.37	0.676919
GCH1|2643	0.43849	258	229.5	36.72	0.676919
EMP1|2012	0.439083	7699	8592	1153	0.676919
BRCA1|672	0.445947	535	566.4	41.18	0.681957
FDXR|2232	0.453589	719.5	654.9	85.94	0.686766
DNAJA1|3301	0.456335	3806	3623	245.3	0.686766
ARL11|115761	0.465521	47.88	53.66	7.911	0.689821
CCND1|595	0.465641	11045	12684	2242	0.689821
DPYD|1806	0.473734	365	403.8	54.01	0.694274
PRF1|5551	0.480038	712.4	597.5	162.5	0.694274
PTK2|5747	0.488255	2678	2563	165.1	0.694274
MMP2|4313	0.489901	7414	6237	1702	0.694274
CDKN1B|1027	0.492793	940.6	977.4	53.55	0.694274
BCL2A1|597	0.493666	1066	974.3	133.4	0.694274
DIABLO|56616	0.496612	994.7	965.9	42.18	0.694274
BCL2L10|10017	0.501241	2.838	2.152	1.017	0.694274
GSR|2936	0.501598	736.2	766.7	45.38	0.694274
GADD45A|1647	0.511958	633.1	577.4	84.68	0.703478
SOX10|6663	0.529191	13040	13622	923.5	0.716812
BIRC7|79444	0.533678	1763	1967	326.6	0.716812
BIRC3|330	0.535208	477.6	543.3	105.8	0.716812
CASP5|838	0.537081	6.347	5.493	1.381	0.716812
HMGB2|3148	0.540562	1613	1691	127.2	0.716812
MCL1|4170	0.554683	7005	7334	555.6	0.722479
IFNB1|3456	0.554726	0.2402	0.2873	0.0796	0.722479
IFNGR1|3459	0.556266	1098	1047	86.35	0.722479
IL6|3569	0.561853	48.44	55.84	12.72	0.724771
CD2|914	0.566854	516.3	465.2	89.09	0.726282
APP|351	0.574198	21524	22984	2595	0.730753
DDIT3|1649	0.581735	657.1	715.1	105.2	0.731574
BGN|633	0.582559	8773	7909	1569	0.731574
F2R|2149	0.589972	3647	3299	645.3	0.731833
ETF1|2107	0.590484	3162	3256	174.4	0.731833
SKA3|221150	0.601149	265	252.5	23.8	0.740214
PLAT|5327	0.609307	6097	6641	1063	0.745418
PPP3R1|5534	0.61886	1585	1615	60.95	0.747669
BMP2|650	0.619032	117.1	167.3	100.8	0.747669
CDC25B|994	0.63653	3043	2918	264	0.760423
ANXA1|301	0.641154	5952	5637	675	0.760423
TGFB1|7040	0.642007	1651	1558	198.6	0.760423
CASP3|836	0.645694	650.6	634.7	34.51	0.760423
BCL2L2|599	0.649642	978.1	1006	60.9	0.760423
PEG3|5178	0.665177	121.4	142.6	49.05	0.773829
GUCY2D|3000	0.695499	2.098	2.303	0.5237	0.800483
SQSTM1|8878	0.705776	16018	15535	1280	0.800483
XIAP|331	0.710449	1029	1009	54.22	0.800483
RETSAT|54884	0.71688	2896	3034	381	0.800483
PABPN1|8106	0.718852	2458	2413	127.4	0.800483
BNIP3L|665	0.719448	2196	2144	144	0.800483
GSTM1|2944	0.721717	261.7	237.5	67.8	0.800483
BCL2L15|440603	0.721859	3.838	4.055	0.6093	0.800483
WWOX|51741	0.733317	218.3	212.4	17.15	0.80846
RHOT2|89941	0.743719	1714	1684	92.47	0.81182
TGFBR3|7049	0.744927	699.9	722.1	68.19	0.81182
CTH|1491	0.756475	148	152.8	15.66	0.819695
SMAD7|4092	0.761157	334.8	325.8	29.4	0.820082
GPX4|2879	0.771746	3437	3352	291.4	0.82457
CYLD|1540	0.774419	995.5	971.4	84.08	0.82457
BCL2L12|83596	0.778368	409.7	417.7	28.59	0.82457
PSEN1|5663	0.79439	1599	1620	79.98	0.834943
HLA-G|3135	0.796966	474.8	531.4	219.6	0.834943
CCND2|894	0.835339	674.5	650.4	115.4	0.870337
ERBB3|2065	0.840591	11664	11474	944.5	0.871022
RARA|5914	0.863656	1669	1649	116.2	0.889015
IRF1|3659	0.867331	1815	1772	255.3	0.889015
TIMP3|7078	0.8764	16274	15880	2531	0.893481
DNM1L|10059	0.889354	1597	1618	152.6	0.901838
GPR22 |2845	0.901295	0.7325	0.694	0.3097	0.904969
BNIP2|663	0.901986	905.7	899.9	46.89	0.904969
APAF1|317	0.919509	412.3	409.4	28.42	0.917695
CDKN1A|1026	0.93399	3585	3543	504.3	0.927267
HRK|8739	0.946141	32.33	32.7	5.513	0.934438
GNA15|2769	0.962618	243.5	240.5	64.14	0.937773
H1F0|3005	0.970246	4549	4564	411.5	0.937773
GADD45B|4616	0.970571	464.1	466	51.68	0.937773
BCL2L14|79370	0.970578	8.292	8.23	1.66	0.937773
TGFBR1|7046	0.975158	2181	2176	159.7	0.937773
CFLAR|8837	0.982784	674.1	673.2	41.99	0.937773
BTG3|10950	0.988769	663.8	662.8	66.72	0.937773
GPX3|2878	0.989081	3473	3448	1762	0.937773
BCL2L13|23786	0.99428	2249	2248	132	0.938012
TIMP1|7076	<0.000001	20820	10275	1970	4e-05
VDAC2|7417	<0.000001	1206	1613	79.91	7e-05

## Sheet: Supplemental Table 2
Supplemental table 1: comparison of the protein expression from the TCGA cutaneous melanoma RPPA data set. Multiple t-test for false discovery rates (FDR). Two-stage linear step-up procedure of Benjamini, Krieger and Yekutieli, with Q = 2.5%. Each row was analyzed individually, without assuming a consistent SD.
Protein name	P value	Mean of BRAF Mutants	Mean of BRAF wildtype	SE of difference	q value
PDCD4	1.9e-05	-0.2497	0.1364	0.08847	0.004044
MAPK_pT202_Y204	0.000164	-0.09387	0.2825	0.09821	0.012936
IGFBP2	0.000185	0.4015	-0.03636	0.1152	0.012936
IRS1	0.001257	0.01512	0.1337	0.03631	0.063815
PTEN	0.001769	-0.2148	0.05672	0.08582	0.063815
Raptor	0.001843	-0.1302	0.003721	0.0425	0.063815
C-Raf	0.002126	-0.03828	0.05699	0.03066	0.063815
Akt_pT308	0.003464	0.2987	-0.03098	0.1116	0.086256
CDK1_pY15	0.00378	-0.122	0.06684	0.06441	0.086256
Caspase-8	0.004105	0.07044	-0.0232	0.0323	0.086256
Bcl-2	0.0057	-0.1553	0.09062	0.0881	0.106829
RBM15	0.006101	-0.3224	-0.0887	0.08443	0.106829
TIGAR	0.009982	0.08619	0.007757	0.03019	0.161343
Bap1-c-4	0.010792	-0.1913	-0.02068	0.06638	0.161981
Ku80	0.011745	-0.1596	-0.001405	0.06229	0.164533
p38_MAPK	0.014785	-0.02903	0.06104	0.03667	0.194171
Cyclin_E2	0.021699	-0.06803	0.02312	0.03943	0.255512
TFRC	0.022797	0.1965	-0.1002	0.1295	0.255512
PAI-1	0.023369	0.3899	0.0006416	0.1705	0.255512
NDRG1_pT346	0.02432	0.3417	0.01119	0.1458	0.255512
Snail	0.025956	0.1248	0.03519	0.03999	0.259717
Tuberin	0.038452	-0.1952	-0.04274	0.07321	0.363852
p90RSK	0.041053	-0.01571	0.07738	0.04531	0.363852
Akt_pS473	0.041558	0.1877	-0.05913	0.1204	0.363852
ACVRL1	0.045584	0.077	0.01322	0.03172	0.382126
eIF4G	0.047283	-0.2603	-0.09097	0.08491	0.382126
Fibronectin	0.054309	0.3011	0.1113	0.09809	0.407134
MSH6	0.054744	-0.1768	-0.03816	0.0718	0.407134
Collagen_VI	0.057459	0.1892	0.04638	0.07482	0.407134
STAT3_pY705	0.059658	0.07904	-0.03321	0.05931	0.407134
eIF4E	0.060065	-0.07106	0.009138	0.04244	0.407134
Smad4	0.062111	0.04101	0.08712	0.0246	0.407846
Caveolin-1	0.069654	0.2887	0.03803	0.1375	0.443514
Cyclin_D1	0.072119	0.1181	0.04758	0.03901	0.445709
mTOR	0.077653	-0.1613	-0.06721	0.05307	0.466195
Rab11	0.08469	0.07396	-0.01141	0.0493	0.483135
GAPDH	0.085073	0.127	-0.1114	0.1379	0.483135
14-3-3_beta	0.091898	0.1296	0.0834	0.02731	0.508162
MSH2	0.097305	-0.02257	0.0581	0.04845	0.519812
eEF2K	0.10199	-0.1002	0.03084	0.07984	0.519812
Akt	0.104798	-0.1892	-0.07599	0.06951	0.519812
XRCC1	0.105172	-0.05461	0.007517	0.03819	0.519812
BRD4	0.106374	-0.2595	-0.1362	0.07602	0.519812
Bax	0.110662	0.03625	-0.05026	0.05402	0.519985
Caspase-7_cleavedD198	0.112659	0.388	0.1579	0.1445	0.519985
p27_pT198	0.1201	0.01256	-0.03477	0.03034	0.519985
PI3K-p85	0.120349	-0.06582	0.01032	0.04883	0.519985
JAB1	0.121609	0.06346	-0.08523	0.09358	0.519985
G6PD	0.123074	0.08085	0.002413	0.05068	0.519985
p70S6K	0.125121	-0.1612	-0.07892	0.05348	0.519985
Bcl-xL	0.126207	0.07984	0.02367	0.0366	0.519985
c-Jun_pS73	0.129453	0.02553	0.07407	0.03189	0.523103
FASN	0.134433	0.1789	0.009494	0.1127	0.532974
STAT5-alpha	0.137758	-0.3859	-0.1949	0.1283	0.536044
S6_pS240_S244	0.142717	0.1018	-0.03777	0.09493	0.545244
HSP70	0.157715	0.2229	0.05125	0.1211	0.575398
INPP4B	0.16138	0.06056	-0.002918	0.04518	0.575398
N-Cadherin	0.163552	0.09173	0.02426	0.04827	0.575398
14-3-3_zeta	0.165827	-0.003482	0.06419	0.04868	0.575398
p21	0.169651	0.05589	-0.04144	0.07065	0.575398
LKB1	0.170294	0.05739	0.023	0.025	0.575398
E-Cadherin	0.172216	0.01994	-0.2491	0.1965	0.575398
Smad3	0.176047	-0.08826	-0.03399	0.03999	0.575398
ASNS	0.176215	0.2548	0.1222	0.09774	0.575398
4E-BP1_pS65	0.180407	-0.04684	0.01319	0.04468	0.575398
CD49b	0.180732	0.1107	0.03787	0.05427	0.575398
Bad_pS112	0.185171	-0.09308	-0.03368	0.0447	0.580732
Transglutaminase	0.19529	0.03371	-0.02531	0.04544	0.603462
YB-1	0.204375	-0.04831	0.0079	0.04416	0.62238
p53	0.213379	0.0582	0.006733	0.04125	0.638804
Annexin_VII	0.215848	-0.02242	0.01659	0.03143	0.638804
Mre11	0.220247	0.06219	0.02115	0.03339	0.642768
Smac	0.226501	-0.01564	0.0618	0.06386	0.643908
Paxillin	0.227122	0.009669	-0.09671	0.08784	0.643908
BRCA2	0.234358	0.01341	0.05589	0.03562	0.643908
PARP_cleaved	0.237014	0.01155	0.04863	0.03127	0.643908
GAB2	0.24218	-0.2354	-0.1321	0.08815	0.643908
GATA6	0.245767	0.06682	0.011	0.04794	0.643908
B-Raf	0.247266	-0.1822	-0.2779	0.08249	0.643908
ER-alpha_pS118	0.253871	-0.05621	-0.02205	0.02987	0.643908
MEK1_pS217_S221	0.256036	0.06525	-0.002176	0.05922	0.643908
HER3	0.256692	-0.1407	-0.02984	0.09751	0.643908
ADAR1	0.256796	-0.1052	-0.02864	0.0663	0.643908
Bid	0.25741	0.07767	0.03457	0.03796	0.643908
14-3-3_epsilon	0.26584	0.07153	0.04378	0.02489	0.657172
HER2	0.273176	-0.0506	0.02514	0.06896	0.66145
SF2	0.273866	0.01326	0.04374	0.02779	0.66145
JNK_pT183_pY185	0.277064	0.08686	0.05085	0.03306	0.661569
CDK1	0.287925	0.01937	0.0619	0.03993	0.679778
Bak	0.294256	-0.05691	0.002472	0.05648	0.680174
HER2_pY1248	0.294567	0.05814	0.02309	0.03337	0.680174
Src	0.298052	0.04512	-0.01222	0.05497	0.680742
Beclin	0.31179	0.009304	-0.02101	0.02991	0.700737
AMPK_alpha	0.313477	-0.006321	-0.03878	0.03214	0.700737
Chk2_pT68	0.338669	0.1138	0.0807	0.0345	0.725768
Rad51	0.339229	0.1268	0.07687	0.0521	0.725768
4E-BP1_pT37_T46	0.340104	0.09589	0.005121	0.09495	0.725768
MEK1	0.341541	-0.1091	-0.04015	0.07234	0.725768
Rb	0.341944	0.05578	0.02057	0.03698	0.725768
AMPK_pT172	0.348001	-0.1686	-0.09749	0.0756	0.731237
Chk1_pS345	0.370745	-0.008738	0.01641	0.02804	0.771316
TTF1	0.387478	0.09801	0.01839	0.09092	0.798224
Cyclin_B1	0.398808	-0.08945	-0.009783	0.09424	0.813588
alpha-Catenin	0.408248	0.03225	0.09829	0.07884	0.820962
VHL	0.42002	0.3345	0.2022	0.1637	0.820962
c-Myc	0.42258	0.08823	0.03493	0.06635	0.820962
p70S6K_pT389	0.422731	0.07072	0.04	0.03824	0.820962
Smad1	0.424304	0.06266	0.08792	0.03156	0.820962
NF-kB-p65_pS536	0.431407	-0.1153	-0.03756	0.09858	0.820962
ACC1	0.432271	0.06462	0.008826	0.07092	0.820962
Claudin-7	0.433679	0.0994	0.07765	0.02773	0.820962
PDK1_pS241	0.441123	-0.005516	-0.035	0.03821	0.821846
PKC-pan_BetaII_pS660	0.441968	-0.2123	-0.1626	0.0646	0.821846
Myosin-IIa	0.463171	0.02829	-0.008955	0.05066	0.835263
EGFR	0.467099	0.07042	0.04511	0.03475	0.835263
Src_pY416	0.471826	-0.03856	0.002665	0.0572	0.835263
ACC_pS79	0.482384	0.03626	-0.01125	0.06752	0.835263
Heregulin	0.483404	0.04851	0.07421	0.0366	0.835263
XBP1	0.489065	0.1269	0.09356	0.04811	0.835263
ER-alpha	0.490265	0.0337	0.002832	0.04467	0.835263
PEA15_pS116	0.490501	0.07979	0.02618	0.07763	0.835263
FoxM1	0.491	0.05082	0.01589	0.05063	0.835263
PRDX1	0.497689	-0.02228	0.02067	0.06323	0.835263
ETS-1	0.499499	0.05542	0.1037	0.07133	0.835263
YAP_pS127	0.500442	-0.0212	-0.07313	0.07695	0.835263
PREX1	0.50086	0.06727	0.01291	0.08064	0.835263
cIAP	0.50631	-0.03542	-0.0109	0.03683	0.837704
Rictor	0.522222	-0.09749	-0.05571	0.0652	0.857281
DJ-1	0.529553	0.02018	-0.005551	0.04087	0.861843
MYH11	0.541089	0.4464	0.3287	0.1923	0.861843
GSK3-alpha-beta	0.541106	-0.0475	-0.06901	0.03515	0.861843
4E-BP1_pT70	0.541408	-0.04598	-0.02366	0.03649	0.861843
ERK2	0.555511	0.0208	0.05078	0.05079	0.877644
SETD2	0.56597	0.01647	0.03581	0.03364	0.887495
AR	0.582407	0.05494	0.03578	0.0348	0.906506
YAP	0.59448	-0.02539	-0.04853	0.04342	0.918494
CD20	0.612966	-0.04556	-0.02888	0.03293	0.934145
Acetyl-a-Tubulin-Lys40	0.615173	-0.1209	-0.05684	0.1272	0.934145
N-Ras	0.617947	0.07988	0.09495	0.03017	0.934145
GSK3_pS9	0.624041	-0.1296	-0.1807	0.1042	0.936618
Notch1	0.631972	0.04428	0.06633	0.04598	0.941795
Rab25	0.638458	-0.00272	-0.02919	0.05626	0.94476
Stathmin	0.644458	0.0824	0.1019	0.0422	0.94697
Tuberin_pT1462	0.651135	-0.1227	-0.09443	0.06239	0.947705
HER3_pY1289	0.654901	0.0197	0.009959	0.02176	0.947705
Cyclin_E1	0.662906	0.01005	0.03845	0.06509	0.947705
ATM	0.662999	-0.03455	-0.0713	0.0842	0.947705
YB-1_pS102	0.667632	0.01798	0.03618	0.04232	0.947832
c-Met_pY1235	0.674885	0.05009	0.04253	0.018	0.947832
Axl	0.688349	0.07152	0.1082	0.09136	0.947832
A-Raf_pS299	0.701621	0.02911	0.04291	0.03595	0.947832
Src_pY527	0.709473	-0.02307	0.01352	0.09809	0.947832
VEGFR2	0.713964	-0.03589	-0.01241	0.064	0.947832
P-Cadherin	0.714282	0.06193	0.04674	0.04144	0.947832
JNK2	0.720548	-0.004021	0.01261	0.04645	0.947832
Syk	0.722915	-0.1306	-0.09034	0.1135	0.947832
Shc_pY317	0.726634	-0.002918	0.01107	0.03997	0.947832
TSC1	0.728979	-0.01428	0.0007461	0.04333	0.947832
PKC-alpha	0.729613	-0.04562	-0.07942	0.0977	0.947832
SCD	0.732394	0.03323	0.04485	0.03394	0.947832
p27_pT157	0.736935	0.01519	0.009416	0.01716	0.947832
Annexin-1	0.739171	0.1125	0.07533	0.1116	0.947832
Lck	0.742774	0.1124	0.08718	0.07669	0.947832
PKC-alpha_pS657	0.747032	0.07429	0.0459	0.08794	0.947832
Myosin-IIa_pS1943	0.75181	-0.006553	0.009714	0.05137	0.947832
C-Raf_pS338	0.752115	0.03485	0.04377	0.02821	0.947832
CD31	0.755143	0.05949	0.04809	0.03651	0.947832
PI3K-p110-alpha	0.76406	-0.01334	-0.002606	0.03573	0.947832
S6_pS235_S236	0.771651	0.102	0.07473	0.09377	0.947832
Chk2	0.774212	0.06449	0.04931	0.05282	0.947832
PRAS40_pT246	0.778037	-0.03862	-0.04801	0.03327	0.947832
4E-BP1	0.782019	-0.03295	-0.01326	0.07108	0.947832
MIG-6	0.795666	0.02948	0.01967	0.03784	0.947832
S6	0.799544	-0.1054	-0.1247	0.07615	0.947832
FOXO3a	0.802037	0.02539	0.03211	0.02678	0.947832
c-Kit	0.806789	0.2664	0.2304	0.1472	0.947832
FOXO3a_pS318_S321	0.809132	0.05272	0.04444	0.03425	0.947832
NF2	0.810523	0.006033	-0.007755	0.05744	0.947832
p27	0.812758	-0.04804	-0.03908	0.03776	0.947832
PKC-delta_pS664	0.81684	-0.01901	-0.01035	0.03731	0.947832
p38_pT180_Y182	0.817676	-0.01654	-0.03488	0.07944	0.947832
Rad50	0.820966	0.04806	0.06461	0.07303	0.947832
Rictor_pT1135	0.832922	0.01049	0.0175	0.03315	0.956381
Dvl3	0.85213	-0.04559	-0.03693	0.04644	0.970079
Rb_pS807_S811	0.85793	-0.02746	-0.04572	0.1019	0.970079
GSK3-alpha-beta_pS21_S9	0.864839	-0.1685	-0.1852	0.09792	0.970079
mTOR_pS2448	0.869601	-0.04889	-0.04253	0.03868	0.970079
SLC1A5	0.869998	-0.03086	-0.01883	0.07345	0.970079
PEA15	0.872552	0.02625	0.02046	0.03599	0.970079
eEF2	0.878806	-0.01787	-0.005034	0.08411	0.97189
TAZ	0.891814	0.07485	0.06948	0.03945	0.981112
c-Met	0.909771	0.041	0.04469	0.03252	0.988824
Chk1	0.911787	0.03486	0.03961	0.04282	0.988824
EGFR_pY1068	0.912942	0.05095	0.04723	0.03395	0.988824
PDK1	0.924215	0.02307	0.02069	0.02503	0.995901
Bim	0.931803	-0.04079	-0.04581	0.0587	0.998955
PR	0.952112	0.04612	0.04498	0.01896	>0.999999
PARP1	0.960917	0.2539	0.2643	0.2114	>0.999999
GATA3	0.971111	-0.01171	-0.01021	0.04134	>0.999999
p90RSK_pT359_S363	0.971903	0.08649	0.08507	0.04027	>0.999999
53BP1	0.977209	-0.1083	-0.1108	0.08709	>0.999999
ARHI	0.980871	0.07179	0.07098	0.03349	>0.999999
beta-Catenin	0.981749	-0.2297	-0.2268	0.1252	>0.999999
ARID1A	0.982891	0.03503	0.03443	0.02806	>0.999999
p62-LCK-ligand	0.98422	-0.00779	-0.009485	0.08557	>0.999999
ERCC1	0.993898	0.007048	0.007301	0.03307	>0.999999
PCNA	0.997457	0.04462	0.04477	0.04521	>0.999999
EGFR_pY1173	0.999893	0.01482	0.01483	0.02168	>0.999999
